# Supplementary material for: Addressing the “minimum parking” problem for on-demand mobility
Source: Sci Rep. 2020 Oct 8;10:15885. doi: 10.1038/s41598-020-71867-1 (PMC7544901; doi:10.1038/s41598-020-71867-1)
Supplement: Supplementary file 2 — Supplementary Videos. [file 41598_2020_71867_MOESM2_ESM.zip]

Archive with 6 entries (6 files):
- pdist2_r1000.mp4
- pdist2_r10000.mp4
- pdist2_r2000.mp4
- pdist2_r500.mp4
- pdist2_r5000.mp4
- pdist2_unlimited.mp4
